# Supplementary material for: Interference with histidyl-tRNA synthetase by a CRISPR spacer sequence as a factor in the evolution of Pelobacter carbinolicus
Source: BMC Evol Biol. 2010 Jul 28;10:230. doi: 10.1186/1471-2148-10-230 (PMC2923632; doi:10.1186/1471-2148-10-230)
Supplement: Additional file 1 — Table S1. Analysis of gene families of P. carbinolicus, D. acetoxidans and three Geobacter species for which one or more members have histidine content or histidine demand above the cutoffs (35 histidines or demand index 5.0). [file 1471-2148-10-230-S1.XLS]

## Sheet: Sheet1
Family Number	Gene	Histidines (Number)	Demand Index	Annotation	Homologs in other species (number of histidines, histidine demand)
Ancestral genes specifically lost or mutated to reduce histidine demand in P. carbinolicus
1	Dace_0232	23	8.06413	ATP-binding cassette transporter, metal-binding periplasmic protein	Pcar_3026 (13, 3.6); Synechococcus sp. PCC 7002 (10, 5.4) etc.
2	Dace_0358	28	6.49937	c-type cytochrome	Dace_0359 (50, 10.5), Dace_1858 (26, 5.1), GM18DRAFT_2944 (24, 3.8), GM21_0597 (24, 3.8), Geob_0830 (25, 4.1), Gura_0641 (25, 4.1), Gbem_0584 (24, 3.8), Gmet_2839 (25, 4.1), GSU0670 (OmcX, 25, 4.1)
	Dace_0359	50	10.5431	c-type cytochrome	see Dace_0358
	Dace_1858	26	5.14917	c-type cytochrome	see Dace_0358
3	Dace_0360	27	5.37379	c-type cytochrome	Dace_1859 (28, 5.3), GSU2645 (25, 4.0), Gmet_0825 (25, 4.0), Gbem_2427 (25, 4.1), GM21_1789 (25, 4.1)
	Dace_1859	28	5.2663	c-type cytochrome	see Dace_0360
4	Dace_0364	40	6.61288	c-type cytochrome	GSU2737 (OmcB, 31, 4.2), Gbem_3379 (30, 3.3), GM21_0867 (33, 3.7), GSU2731 (OmcC, 29, 3.0), etc.
5	Dace_0979	36	1.55454	polyketide synthase	GM18DRAFT_2015 (48, 3.5), Gbem_2105 (36, 2.8), GM21_2113 (28, 1.9), Geob_3147 (38, 3.5), Glov_2267 (31, 2.5), Gura_2012 (40, 3.0), Ppro_3101 (44, 3.0), Shewanella species etc.
	Gbem_2105	36	2.78428	polyketide synthase	see Dace_0979
6	Dace_1556	27	5.38897	c-type cytochrome	Desulfobacterium autotrophicum (25, 4.6), GSU2203 OmcK (24, 4.7), Dace_2810 (25, 4.0), GSU1228 OmcI (27, 5.2), Magnetospirillum magneticum (24, 4.3), Gmet_1744 (26, 5.1), Gura_3626 (21, 2.9), Shewanella species, GM18DRAFT_0042 (26, 5.3), Gbem_3118 (25, 4.8), GM21_1144 (24, 4.8), Geob_2912 (24, 4.9) etc.
	Gmet_1744	26	5.13961	c-type cytochrome OmcI	see Dace_1556
	GSU1228	27	5.22947	c-type cytochrome OmcI	see Dace_1556
7	Dace_1838	70	8.39967	polyketide synthase	Glov_2268 (36, 1.7), Gura_2011 (43, 3.9), Ppro_3102 (47, 2.9), Gbem_2104 (42, 2.1), GM21_2114 (39, 1.7), Geob_3148 (44, 3.4), GM18DRAFT_2014 (41, 1.7), Gemmata obscuriglobus etc.
	Gbem_2104	42	2.07872	polyketide synthase	see Dace_1838
8	Dace_1865	65	12.9722	c-type cytochrome	Desulfurivibrio alkaliphilus (62, 11.4), Desulfurivibrio alkaliphilus (72, 17.4), GSU2495 (54, 7.2), Gbem_1124 (56, 7.7), Gura_1995 (53, 7.1), Geob_3160 (55, 8.3), Anaeromyxobacter species
	Gbem_1124	56	7.71346	c-type cytochrome	see Dace_1865
	GSU2495	54	7.16682	c-type cytochrome	see Dace_1865
9	Dace_1886	32	5.96817	SAM-dependent methyltransferase, DUF323-containing	GM18DRAFT_0759 (24, 2.9), Gura_0017 (23, 2.2), Desulfobacterium autotrophicum (26, 2.6), Gbem_0055 (23, 2.3), GM21_0053 (23, 2.3), Nitrosomonas europaea etc.
10	Dace_2134	35	4.59876	arsenite S-adenosylmethyltransferase-related protein	Syntrophus aciditrophicus (24, 3.3), Chlorobium phaeobacteroides (29, 2.2), Prosthecochloris aestuarii (33, 2.5), Desulfurivibrio alkaliphilus (29, 5.0), Dace_3081 (37, 5.4), Pcar_2089 (26, 1.8), DpalDRAFT_8259 (32, 4.8), Glov_1985 (37, 5.5), Desulfovibrio salexigens (34, 3.5), Glov_0923 (32, 2.3) etc.
	Dace_3081	37	5.39598	arsenite S-adenosylmethyltransferase-related protein	see Dace_2134
11	Dace_2872	19	5.47975	c-type cytochrome	Desulfurivibrio alkaliphilus (23, 5.4), Dace_0713 (20, 3.5), Dace_1868 (19, 3.1), Dace_1872 (14, 2.4), Desulfurivibrio alkaliphilus (16, 2.7), Desulfurivibrio alkaliphilus (21, 3.0), Desulfurivibrio alkaliphilus (17, 3.1), Desulfurivibrio alkaliphilus (20, 2.7), weak Geobacter hits
12	Dace_3223	27	7.17433	L subunit of NADH dehydrogenase I (NuoL)	Geob_0473 (28, 7.6), GSU0349 (27, 7.1), Gmet_3344 (25, 6.5), Gura_4233 (26, 7.5), Glov_3127 (26, 7.7), Gbem_3915 (24, 7.6), GM18DRAFT_0796 (26, 8.6), GM21_3999 (25, 7.8), Kuenenia stuttgartiensis etc.
	Gbem_3915	24	7.59394	L subunit of NADH dehydrogenase I (NuoL)	see Dace_3223
	Gmet_3344	25	6.46406	L subunit of NADH dehydrogenase I (NuoL)	see Dace_3223
	GSU0349	27	7.12011	L subunit of NADH dehydrogenase I (NuoL)	see Dace_3223
13	Gbem_0095	40	7.21355	c-type cytochrome	GM21_0077 (35, 5.9), GM18DRAFT_0642 (39, 7.2), Gura_0125 (39, 5.5), GSU0274 (39, 6.4), Geob_3686 (37, 5.0), Gmet_0100 (39, 6.2), Glov_2063 (38, 7.2), Dace_0348 (34, 3.8), DpalDRAFT_8580 (36, 5.6), Syntrophus aciditrophicus (33, 3.6)
	Gmet_0100	39	6.24568	c-type cytochrome	see Gbem_0095
	GSU0274	39	6.36406	c-type cytochrome	see Gbem_0095
14	GSU2359	29	6.0127	glycoside hydrolase family 57 protein	Ppro_3268 (26, 4.4), Geob_1216 (24, 5.1), Gbem_0133 (26, 2.9), GM21_0114 (24, 2.8), DpalDRAFT_1674 (30, 5.6), GM18DRAFT_0728 (26, 2.9), Moorella thermoacetica etc.
15	GSU2622	23	5.13167	HAMP domain/GAF domain/HD domain phosphohydrolase, putative c-type heme-binding site	Gmet_0849 (20, 4.6), Gura_1713 (22, 3.6), Geob_3454 (19, 3.4), GM18DRAFT_1032 (20, 3.4), Gbem_2438 (15, 1.9), GM21_1779 (15, 1.9), DpalDRAFT_8146 (24, 3.7) only
16	GSU3218	33	5.72644	c-type cytochrome	Gura_2759 (33, 4.4), GM18DRAFT_2648 (30, 4.0), GM21_3163 (29, 4.5), GM18DRAFT_3083 (33, 5.3), GM21_3114 (29, 4.5), DpalDRAFT_4302 (31, 5.2)
Ancestral genes with increased histidine demand in P. carbinolicus
17	Pcar_1297	38	6.74006	adenosine-specific tRNA nucleotidyltransferase	Gura_2246 (23, 2.7), Geob_3012 (24, 2.3), GSU1581 (21, 2.3), Dace_0222 (29, 4.5), Gmet_1578 (24, 2.5), GM18DRAFT_2981 (24, 2.8), GM21_1929 (22, 2.2), Gbem_2294 (23, 2.4), Ppro_3306 (24, 3.6), Glov_0878 (31, 3.9), Syntrophobacter fumaroxidans etc.
18	Pcar_1393	24	5.25385	peptidase, M48 superfamily	Gura_0671 (12, 1.6), Geob_0885 (13, 1.8), Gmet_0109 (10, 1.4), GSU0318 (12, 1.9), GM21_0581 (16, 2.0), Ppro_3199 (13, 1.4), Gbem_0568 (16, 1.7), GM18DRAFT_2927 (11, 1.6), Kuenenia stuttgartiensis etc.
19	Pcar_1482	38	4.04115	glutamate synthase (NADPH), large subunit	Dace_2580 (32, 3.0), Nitratiruptor sp. SB155-2 etc.
20	Pcar_2342	21	5.11832	ubiquinone biosynthesis protein AarF, putative	Geob_2316 (16, 1.6), Gura_1388 (13, 1.1), GSU1088 (11, 0.8), Dace_0291 (19, 2.9), Gmet_0760 (15, 1.1), Gbem_0902 (16, 1.2), GM21_3359 (15, 1.1), GM18DRAFT_3449 (15, 1.1), Glov_2885 (15, 2.1), Kuenenia stuttgartiensis etc.
21	Pcar_2473	18	5.0881	protein of unknown function DUF479	DpalDRAFT_6511 (14, 2.9), Dace_0731 (14, 3.0), Cyanothece species, Geob_1933 (8, 0.6), Gbem_2033 (8, 0.5), GM21_2184 (7, 0.4), GSU1184 (6, 0.3), Gmet_2389 (7, 0.9), Ppro_2334 (5, 0.2), GM18DRAFT_3416 (6, 0.3) etc.
Other genes above the cutoffs
22	Pcar_0891	27	9.59657	cation efflux pump	Desulfatibacillum alkenivorans (26, 10.2), Magnetococcus sp. MC-1 (25, 13.1), Dace_0616 (29, 11.5), Magnetospirillum species etc.
	Dace_0616	29	11.502	cation efflux pump	see Pcar_0891
23	Pcar_1043	32	6.68213	DNA internalization-related competence protein ComEC/Rec2	Dace_0071 (41, 10.0), Gmet_1915 (30, 6.9), GM18DRAFT_0062 (22, 3.2), GSU1657 (21, 3.9), Glov_1759 (17, 2.5), Desulfatibacillum alkenivorans (21, 3.1), Ppro_1379 (16, 2.6), Myxococcus xanthus etc.
	Dace_0071	41	9.95169	DNA internalization-related competence protein ComEC/Rec2	see Pcar_1043
	Gmet_1915	30	6.93718	DNA internalization-related competence protein ComEC/Rec2	see Pcar_1043
24	Pcar_1056	32	5.81821	sensor histidine kinase response regulator (HisKA, HATPase_c, REC, REC, Hpt)	no ortholog
25	Pcar_1092	36	6.88729	conserved hypothetical protein	Ochrobactrum anthropi etc.
26	Pcar_1512	35	4.0785	GlnB (protein PII) uridylyltransferase, GlnD	Dace_1752 (24, 3.1), DpalDRAFT_7965 (24, 4.0), GSU1820 (35, 4.3), Gmet_1426 (30, 3.8), Geob_2763 (26, 2.7), Gura_2384 (27, 2.8), GM21_2333 (27, 3.8), GM18DRAFT_0252 (26, 3.8), Gbem_1877 (26, 3.8), Glov_2691 (35, 4.5), Ppro_1343 (32, 3.3), Magnetococcus sp. MC-1 etc.
	GSU1820	35	4.28412	GlnB (protein PII) uridylyltransferase, GlnD	see Pcar_1512
27	Pcar_1741	33	6.4934	DNA polymerase III, alpha subunit	DpalDRAFT_2018 (32, 3.5), GM18DRAFT_1365 (32, 4.0), Gbem_0499 (32, 5.0), GM21_0516 (34, 4.0), Syntrophobacter fumaroxidans etc.
	Gbem_0499	32	4.95759	DNA polymerase III, alpha subunit	see Pcar_1741
28	Pcar_1831	43	3.44968	NAD-dependent glutamate dehydrogenase	Dace_1832 (45, 6.1), Nitrosococcus oceani etc.
	Dace_1832	45	6.09336	NAD-dependent glutamate dehydrogenase	see Pcar_1831
29	Pcar_2297	20	5.28158	diguanylate cyclase (GGDEF)	Colwellia psychrerythraea etc.
30	Pcar_2358	36	3.16853	conserved hypothetical protein	Dace_2557 (39, 5.2), GSU0874 (13, 1.0), Gmet_1173 (18, 1.2), Gura_1371 (18, 1.0), Ppro_0763 (15, 1.5), GM18DRAFT_3452 (21, 1.1), Gbem_0899 (18, 0.8), Geob_2313 (19, 0.8), Glov_2612 (9, 0.2), GM21_3362 (18, 1.2)
	Dace_2557	39	5.24734	conserved hypothetical protein	see Pcar_2358
31	Pcar_2860	23	6.93029	glycosyl transferase	Nitrococcus mobilis etc.
32	Pcar_2937	37	6.72729	sensor diguanylate cyclase/phosphoesterase (PAS, GGDEF, EAL)	no ortholog
33	Pcar_2940	35	3.50519	2-oxoglutarate dehydrogenase, E1 protein	DpalDRAFT_8718 (35, 3.6), Gura_1260 (26, 2.0), GSU2449 (28, 3.2), Gmet_2769 (35, 4.6), Gbem_0704 (28, 2.5), GM21_0716 (28, 2.2), Geob_1948 (30, 2.3), GM18DRAFT_3045 (27, 2.1), Glov_1635 (30, 3.1), Syntrophobacter fumaroxidans etc.
	Gmet_2769	35	4.61458	2-oxoglutarate dehydrogenase, E1 protein	see Pcar_2940
34	Pcar_2944	41	3.05217	ferredoxin-dependent glutamate synthase	DpalDRAFT_8709 (38, 3.2), Gura_0393 (35, 2.1), Geob_1318 (37, 3.3), Gmet_0147 (31, 1.9), GSU3450 (33, 1.9), Ppro_0729 (39, 3.7), Symbiobacterium thermophilum etc.
35	Dace_0367	25	9.44966	iron-sulfur subunit of nitrite/sulfite reductase	Campylobacterales etc.
36	Dace_0376	20	5.3801	response receiver-modulated metal-dependent phosphohydrolase (REC, HDc)	Thiomicrospira crunogena etc., Glov_3523 (13, 2.0)
37	Dace_0377	35	3.38099	sensor histidine kinase response regulator (PBPb, PBPb, PBPb, HisKA, HATPase_c, REC)	no ortholog
38	Dace_0378	45	6.21908	periplasmic solute-binding diguanylate cyclase (NMT1, PBPb, PBPb, GGDEF, hemerythrin)	no ortholog
39	Dace_0455	65	11.9156	phage integrase	no homolog
40	Dace_0506	28	5.94657	multicopper oxidase	Leeuwenhoekiella blandensis etc.
41	Dace_0622	23	5.5553	cobalamin-binding radical SAM domain iron-sulfur cluster-binding oxidoreductase	Pcar_0494 (21, 3.0), DpalDRAFT_2443 (19, 2.4), Geob_1964 (18, 2.6), Gura_1298 (11, 1.6), Gbem_3387 (7, 0.3), GM21_0859 (8, 0.4), GM18DRAFT_4224 (9, 0.6), Ppro_0614 (10, 0.5), Syntrophomonas wolfei etc.
42	Dace_0745	20	8.16239	hypothetical protein	no homolog
43	Dace_0842	35	2.89309	hypothetical protein	no homolog
44	Dace_0899	21	6.9962	DNA ligase (NAD-dependent)	DpalDRAFT_2531 (15, 1.4), Desulfotalea psychrophila DP1006 (11, 3.4), Psychromonas ingrahamii (15, 5.0) etc.
45	Dace_0945	59	7.55966	sensor histidine kinase response regulator (HATPase_c, PAS, PAS, PAS, PAS, HisKA, HATPase_c, REC, REC, Hpt)	no ortholog
46	Dace_0951	26	5.22804	RyrR domain protein, adenylate/guanylate cyclase-related	no ortholog
47	Dace_0962	106	6.33296	conserved hypothetical protein	no ortholog
48	Dace_1058	36	5.6531	sensor histidine kinase (Cache_2, HAMP, PAS, PAS, HisKA, HATPase_c)	no ortholog
49	Dace_1259	39	6.36769	glycogen branching enzyme	Thiomicrospira crunogena etc.
50	Dace_1267	22	5.17019	metal-dependent phosphohydrolase	Shewanella sediminis etc.
51	Dace_1270	35	2.29387	conserved hypothetical protein	Desulfobacterium autotrophicum etc.
52	Dace_1336	32	6.17437	diguanylate cyclase/phosphoesterase (HAMP, GGDEF, EAL)	no ortholog
53	Dace_1368	37	6.15403	periplasmic solute-binding metal-dependent phosphohydrolase (PBPb, HDc)	Shewanella sediminis etc.
54	Dace_1510	31	7.44549	sensor protein (CHASE4, PAS, GAF)	Dace_2159 (20, 2.3), Dace_0272 (16, 2.4) only
55	Dace_1586	22	5.79558	RNA-metabolizing metallo-beta-lactamase domain protein	Pcar_1488 (22, 4.2), Marinomonas sp. MWYL1 etc., Gmet_1343 (23, 3.9), GSU1843 (18, 3.1)
56	Dace_1782	19	5.68088	sterol desaturase-related protein	GM18DRAFT_3318 (13, 3.6), Glov_1983 (12, 3.7), Gmet_3261 (13, 3.5), Vibrio fischeri etc., Gbem_3910 (13, 3.6), GM21_3994 (14, 3.7)
57	Dace_1789	21	5.29986	acetate kinase	Geob_1812 (16, 1.5), Gura_0394 (15, 2.3), GM21_1946 (17, 2.0), Gbem_2277 (17, 2.0), Dace_1248 (16, 2.0), GM18DRAFT_2582 (15, 1.5), Gmet_1034 (16, 1.6), GSU2707 (18, 2.1), Glov_1754 (19, 2.1), Gura_3396 (17, 2.0), Pcar_2543 (15, 1.7), Geob_1624 (16, 1.5), Ppro_0608 (16, 1.4), Dace_1375 (18, 2.2), Ppro_2230 (17, 2.7), Denitrovibrio acetiphilus, Pcar_0557 (19, 2.3), GSU3448 (15, 1.9), GM18DRAFT_3676…
58	Dace_1794	12	5.24276	conserved hypothetical protein	diverged from GM21_1466 (6, 0.5), Gbem_2774 (6, 0.5), Pcar_0435 (7, 0.6), Glov_2081 (7, 1.0), fusion protein Glov_1973 (9, 0.6), Geob_3561 (6, 1.3), Gbem_0696 (4, 0.1), GM21_0707 (3, 0.1), Gmet_1095 (6, 0.3), GSU3003 (3, 0.1) etc.
59	Dace_1985	40	5.8842	sensor diguanylate cyclase/phosphoesterase (Cache_1, HAMP, PAS, PAC, GGDEF, EAL)	no ortholog
60	Dace_2127	21	5.36033	iron-sulfur cluster-binding oxidoreductase	Desulfitobacterium hafniense, Glov_0903 (11, 2.0), Desulfovibrio salexigens, Clostridium species
61	Dace_2237	34	5.14333	helicase, putative	Pcar_1708 (28, 3.5), DpalDRAFT_271 (30, 3.2), Nitrosococcus oceani (27, 2.1) etc.
62	Dace_2429	25	5.23053	deoxyribodipyrimidine photolyase, FAD-binding	Prosthecochloris aestuarii etc.
63	Dace_2436	23	5.53329	protein of unknown function, UPF0027 superfamily	Desulfomicrobium baculatum etc.
64	Dace_2724	37	8.96639	sensor diguanylate cyclase/phosphoesterase (PAS, GGDEF, EAL)	no ortholog
65	Dace_3007	10	5.67705	hypothetical protein	no ortholog
66	Dace_3248	20	6.48177	M subunit of NADH dehydrogenase I (NuoM)	DpalDRAFT_8603 (8, 0.4), DpalDRAFT_4467 (14, 1.2), Desulfurivibrio alkaliphilus (10, 0.5), Desulfovibrio salexigens (7, 0.3) etc., distantly Gmet_3343 (9, 0.4), Gura_4232 (8, 0.3), Geob_0474 (9, 0.4), GSU0350 (10, 0.7), GM18DRAFT_0797 (11, 0.6), Gbem_3914 (10, 0.5), GM21_3998 (9, 0.4), Glov_3126 (10, 0.5)
67	Gbem_0052	30	5.04494	sensor histidine kinase response receiver (PAS, GAF, HisKA, HATPase_c, REC)	no ortholog
68	Gbem_0289	34	5.89899	FAD-dependent oxidase	Geob_0863 (30, 3.0), Solibacter usitatus etc.
69	Gbem_1152	60	7.29149	c-type cytochrome	distantly GM21_1193 (59, 8.3), Gbem_3057 (57, 8.0), GSU2884 (61, 7.8), Gura_3428 (59, 7.7), Gura_0497 (57, 7.0), Gmet_0558 (57, 7.2), GSU2912 (57, 7.2), Geob_1373 (60, 8.0), many large c-type cytochromes of Geobacter species
	Gbem_3057	57	8.04792	c-type cytochrome	see Gbem_1152
	Gmet_0558	57	7.15492	c-type cytochrome OmcO	see Gbem_1152
	GSU2884	61	7.84435	c-type cytochrome OmcA	see Gbem_1152
	GSU2912	57	7.16526	c-type cytochrome OmcO	see Gbem_1152
70	Gbem_1153	57	6.32616	c-type cytochrome	Gbem_3470 (57, 6.3), GM21_3543 (57, 6.3), GM21_3564 (56, 6.2)
	Gbem_3470	57	6.32616	c-type cytochrome	see Gbem_1153
71	Gbem_1154	81	8.90354	c-type cytochrome	GM21_3542 (81, 8.9), GM18DRAFT_1798 (82, 9.0), Gura_0499 (76, 8.2), Geob_1374 (94, 10.0), Gura_0498 (72, 8.0), many large c-type cytochromes of Geobacter species
72	Gbem_1736	27	5.85363	carbon monoxide dehydrogenase, catalytic subunit	Gmet_1902 (29, 8.6), Geob_0362 (30, 7.4), Clostridia, Campylobacter species, Chlorobia, Thermococci, Pcar_0057 (14, 1.7), Gura_0618 (21, 3.6), GSU2098 (18, 2.0), Geob_1046 (20, 2.2), Gbem_0072 (15, 1.8), distantly Pcar_0888 (9, 0.7)
	Gmet_1902	29	8.63932	carbon monoxide dehydrogenase, catalytic subunit	see Gbem_1736
73	Gbem_1819	40	2.26842	PKD domain protein	GM21_2431 (39, 2.2)
74	Gbem_1922	35	1.99196	ATS1 domain repeat protein	no ortholog
75	Gbem_2015	27	12.9797	predicted membrane protein	GM21_2204 (26, 11.4), GM18DRAFT_3062 (26, 11.1), Gmet_3456 (25, 11.0), Glov_0541 (29, 12.7), Geob_3118 (26, 11.0), Burkholderia phymatum etc.
	Gmet_3456	25	11.0041	predicted membrane protein	see Gbem_2015
76	Gbem_2137	35	6.42878	sensor histidine kinase (Cache, PAS, PAS, PAS, PAS, HisKA, HATPase_c, REC)	GM21_2079 (33, 6.0), GM18DRAFT_3360 (28, 4.5), fusion protein Gmet_3477 (26, 1.3)
77	Gbem_2866	46	7.60665	ferredoxin-dependent glutamate synthase, large subunit	GM21_1350 (46, 7.6), GM18DRAFT_0435 (45, 6.6), Glov_3016 (44, 5.5), Leptolyngbya boryana etc.
78	Gbem_2869	64	7.69183	c-type cytochrome	no ortholog
79	Gbem_2888	58	6.14316	c-type cytochrome	no ortholog
80	Gbem_3052	67	7.58245	c-type cytochrome	GM21_1198 (68, 7.6), many large c-type cytochromes of Geobacter species
81	Gbem_3132	25	5.11918	hydrogenase maturation protein HypF	GM21_1130 (23, 4.5), GM18DRAFT_0028 (20, 3.7), GSU0306 (22, 5.6), Ppro_2780 (22, 4.8), Gura_1950 (22, 4.8), Gmet_0119 (23, 6.0), Geob_3217 (26, 5.6), Glov_3065 (17, 3.1), Thermosinus carboxydivorans etc.
	Gmet_0119	23	6.00077	hydrogenase maturation protein HypF	see Gbem_3132
	GSU0306	22	5.56489	hydrogenase maturation protein HypF	see Gbem_3132
82	Gbem_3133	30	15.9064	hydrogenase accessory protein HypB	GM21_1129 (27, 14.4), Gmet_0120 (15, 10.3), Gura_1949 (20, 9.9), GSU0305 (18, 9.6), Glov_3066 (33, 15.0), Ppro_2781 (26, 13.1), Geob_3218 (8, 4.1), Alkalilimnicola ehrlichei etc.
	Gmet_0120	15	10.2717	hydrogenase accessory protein HypB	see Gbem_3133
	GSU0305	18	9.62143	hydrogenase accessory protein HypB	see Gbem_3133
83	Gbem_3688	32	12.2195	cobalt/zinc/iron/cadmium/nickel efflux protein DmeF	GM21_3783 (33, 12.7), GM18DRAFT_3163 (33, 12.8), Gmet_3071 (35, 13.8), Geob_0704 (25, 8.4), Gura_4034 (27, 9.9), GSU0487 (29, 10.5), Glov_1191 (21, 4.8), Ppro_0868 (22, 6.2), Bacillus mycoides etc.
	Gmet_3071	35	13.8235	cobalt/zinc/iron/cadmium/nickel efflux protein DmeF	see Gbem_3688
	GSU0487	29	10.4912	cobalt/zinc/iron/cadmium/nickel efflux protein DmeF	see Gbem_3688
84	Gbem_3740	37	4.25429	SAM-dependent methyltransferase, type 11, and glycosyl transferase, family 2, TPR domain-containing	GM21_3823 (37, 4.0), GM18DRAFT_1113 (35, 4.5)
85	Gmet_0571	80	9.15924	c-type cytochrome	diverged from Gmet_0575 (55, 5.3), GSU0702 (82, 9.6) etc.
	Gmet_0575	55	5.31257	c-type cytochrome	see Gmet_0571
	GSU0702	82	9.63444	c-type cytochrome	see Gmet_0571
86	Gmet_0576	45	8.56224	c-type cytochrome	no homologs
87	Gmet_0580	44	4.44634	c-type cytochrome	diverged from GSU2899 (52, 6.2) etc.
	GSU2899	52	6.1782	c-type cytochrome	see Gmet_0580
88	Gmet_0581	91	11.9581	c-type cytochrome OmcN	GSU2898 (88, 10.8) only
	GSU2898	88	10.7971	c-type cytochrome OmcN	see Gmet_0581
89	Gmet_0598	46	6.57506	c-type cytochrome	diverged from Gmet_0600 (39, 6.4), GSU2887 (54, 7.7)
	Gmet_0600	39	6.36975	c-type cytochrome	see Gmet_0598
	GSU2887	54	7.725	c-type cytochrome	see Gmet_0598
90	Gmet_1020	35	3.58942	respiratory nitrate reductase, alpha subunit (NarG)	Anaeromyxobacter dehalogenans etc., GM18DRAFT_1305 (36, 2.3), Glov_2652 (35, 2.2), Gmet_0329 (34, 3.2), Glov_0203 (39, 3.7)
91	Gmet_1200	35	2.08061	putative porin, nonconserved putative c-type heme-binding site	no ortholog
92	Gmet_1213	36	2.40338	NACHT domain and WD40 repeat protein	no ortholog
93	Gmet_1475	42	4.18987	RHS repeat protein	no ortholog
94	Gmet_1793	30	4.98299	hypothetical protein	no ortholog
95	Gmet_2043	47	6.41545	repeat-containing protein	no ortholog
96	Gmet_2301	52	6.65638	c-type cytochrome	GSU2210 (47, 5.8), Gura_3135 (46, 5.4), Geob_2170 (47, 5.5), many large c-type cytochromes of Geobacter species
	GSU2210	47	5.81678	c-type cytochrome	see Gmet_2301
97	Gmet_2470	77	9.46152	c-type cytochrome	Gura_2035 (83, 10.7), Geob_3132 (80, 10.4), many large c-type cytochromes of Geobacter species
98	Gmet_2580	49	2.8287	excinuclease ABC family protein	GSU2758 (44, 3.3), Nitrosococcus oceani etc.
	GSU2758	44	3.3055	excinuclease ABC family protein	see Gmet_2580
99	Gmet_2824	37	2.94694	sensor histidine kinase response receiver (PAS, GAF, HATPase_c, REC)	Gura_2023 (30, 2.5) only
100	Gmet_3050	54	5.74931	nucleic acid-binding protein, putative	Nitrosococcus oceani etc.
101	GSU0279	60	2.69887	cadherin domain/calyx-beta domain protein	no ortholog
102	GSU1154	48	2.55253	surface repeat protein, putative	no ortholog
103	GSU1252	50	8.49841	multicopper oxidase with phosphopantotheine attachment site	Pseudomonas fluorescens etc.
104	GSU1334	21	6.47145	c-type cytochrome	GSU2076 OmcZ (17, 4.3), GM21_1194 (17, 4.2), Gbem_3056 (18, 4.8), Gmet_0930 (17, 4.3) only
105	GSU2724	43	4.65788	c-type cytochrome	no ortholog
106	GSU2768	20	5.06066	conserved hypothetical protein	Desulfobacterium autotrophicum etc.
107	GSU2882	41	4.53565	c-type cytochrome	fusion proteins GSU2883 (52, 5.7), Gura_3427 (77, 8.1), Gura_3426 (53, 7.0), many large c-type cytochromes of Geobacter species etc.
	GSU2883	52	5.66482	c-type cytochrome OmcH	see GSU2882
108	GSU3022	48	4.70556	SAM-dependent methyltransferase, putative	no ortholog
109	GSU3023	57	5.6231	glycosyl transferase and TPR domain protein	no ortholog
110	GSU3399	26	5.74852	efflux pump, RND family, membrane fusion protein	Geob_3766 (7, 1.0), Anaeromyxobacter species, etc.
111	GSU3444	30	5.20666	NADH dehydrogenase I, B/C/D subunits	Gmet_0153 (25, 4.0), Gura_0333 (24, 3.4), Geob_1263 (21, 3.4), GM18DRAFT_0688 (21, 3.7), Gbem_0178 (17, 3.0), Pcar_0206 (21, 3.9), Syntrophobacter fumaroxidans etc.
